# Supplementary material for: The Vulvar Cancer Risk in Differentiated Vulvar Intraepithelial Neoplasia: A Systematic Review
Source: Cancers (Basel). 2021 Dec 7;13(24):6170. doi: 10.3390/cancers13246170 (PMC8699429; doi:10.3390/cancers13246170)
Supplement: Supplementary file 1 [file cancers-13-06170-s001.zip]

Archive with 1 entries (1 files):
- cancers-1456277-supplementary.pdf
